# Supplementary material for: Towards a new osteometric method for sexing ancient cremated human remains. Analysis of Late Bronze Age and Iron Age samples from Italy with gendered grave goods
Source: PLoS One. 2019 Jan 30;14(1):e0209423. doi: 10.1371/journal.pone.0209423 (PMC6353077; doi:10.1371/journal.pone.0209423)
Supplement: S1 Table — Cells marked in blue indicate that the trait is “masculine” compared to the cut-off point (x0); cells marked in pink indicate that the trait is “feminine” compared to the cut-off point. (XLSX) [file pone.0209423.s001.xlsx]

## Sheet: Measurements
Site	Individual	archaeological gender	Mandible: condyle width	Axis: dens anteroposterior diameter	Axis: dens transverse diameter	Humerus: vertical head diameter	Humerus: trochlea maximum diameter	Humerus: trochlea minimum diameter	Humerus: capitolum maximum diameter	Radius: head maximum diameter	Lunate: max width	Lunate: max length	Femur: vertical head diameter	Patella: maximum height	Patella: maximum width	Patella: maximum thickness	Talus: maximum length	Talus: head-neck length	Talus: trochlea length	Talus: trochlea width	Navicular: maximum lenght	First metatarsal: dorso-plantar width of the head	First metatarsal: medio-lateral width of the head
Castenaso	CST_006	F	10.7				17.13	13.91							31.51	12.8
Chiavari	CVR_075A	F	15.31				20.55	14.6	17.06	14.65			36.7			14.21	46.12			27.01	12.75
Chiavari	CVR_035E	F		9.72	8.41								38.7								11.28	15.12
Chiavari	CVR_010A	F						12.77
Chiavari	CVR_011	F																		25.3
Chiavari	CVR_035C	F						12.42	15.18	15										23.6	10.19	14.2	14.8
Chiavari	CVR_043A	F					18.27	10.49		16.77										26	11.4	17.35	18.32
Chiavari	CVR_043C	F		10.5				13.58				12.28									13.95	16.52	19.26
Chiavari	CVR_061A	F			10.35		17.89	13.89	14.46
Chiavari	CVR_073A	F		8.52	8.03		18.69	11.91		16.41										24.76	13.3	17
Chiavari	CVR_077C	F														12.5
Chiavari	CVR_077D	F												34.31		15.8
Chiavari	CVR_112A	F		9.37	8.73		18.61													22.4	8.08
Narce	NRC_009	F	16	9.63	8.9	37	17.63	12.98		16.31			41.85	35.82	32.86	15.31	50	18.17	28.2	28.32	13.5	16.29	15.34
Narce	NRC_006	F	14.11							19.53			40.52			14.8					11.74		16.8
Narce	NRC_008	F		9.57	9.81		20.13	11.38						36.7	35.5	16.8							16.16
Narde 1	NRD1_352	F				38.94		14.64		19.29			40.33
Narde 1	NRD1_021	F																13.1
Narde 1	NRD1_076	F								17.21
Narde 1	NRD1_135	F																				14.48
Narde 1	NRD1_145	F		8.56	8.21						12.66	12.55		31.47	28.7	12.99
Narde 1	NRD1_239	F						11.11			14.68	14.8								20.67
Narde 1	NRD1_278	F	14.29																26.53			13.96	14.21
Narde 1	NRD1_354	F								15.56											11.65	14.18
Narde 1	NRD1_375	F																		25.38
Narde 1	NRD1_510	F		8.07	8.35		21.52	15.05		19.61						17.92						17.25
Narde 2	NRD2_051	F	17.67	9.72	9.02										33.17	12.92	43.54			25.21	11.35
Narde 2	NRD2_109	F								17.1							48.47
Narde 2	NRD2_076	F					17.16	12.12		15.1			32.73						27.83			15.33
Narde 2	NRD2_077	F	14.21			32.3				15.49			34.9					9.33	26.21	24.35
Narde 2	NRD2_056	F						10.95		16.17			35.7			14.06				26.97		14.34	17.7
Narde 2	NRD2_240	F				31.73
Narde 2	NRD2_033	F			8.94										35.12	18.21			21.65
Narde 2	NRD2_039	F								17.33						17.26				28.14
Narde 2	NRD2_047	F						11.94		18.39		11.11									10.37	14.03	17.68
Narde 2	NRD2_064	F						11.67		15.91						12.73						13.42	13.32
Narde 2	NRD2_069	F								16.69
Narde 2	NRD2_075	F								17.17										29.04	15.92	14.26	14.04
Narde 2	NRD2_085	F		9.34	8.2					17.11				35.42	36.09	14.56				26.88
Narde 2	NRD2_112	F						10.75	14.32			13.04				13.17						13.72
Narde 2	NRD2_131	F									13.78	14.78				15.45						17.38
Narde 2	NRD2_136	F								16.22						13.03					11.66	11.8	14.34
Narde 2	NRD2_144	F													29.57	13.99			24.88	22.16
Narde 2	NRD2_168	F						11.43								13.47			30.85			15.53
Narde 2	NRD2_171	F								18.04						13.29
Narde 2	NRD2_174	F														15.51				23.86
Narde 2	NRD2_182	F	14.4																	22.36
Narde 2	NRD2_196	F														16.36
Narde 2	NRD2_200	F						12.25		16.64				34.56		12.81		13.21
Narde 2	NRD2_202	F						12.14													13.12
Narde 2	NRD2_216	F		10	8.88			11.17								12.35
Narde 2	NRD2_218	F									15.35					14.06
Narde 2	NRD2_237	F								16.7												15.16
Narde 2	NRD2_238	F								17.83
Pontecagnano	PNC_X	F	12.84						12.41	16.3		11.52	29.98	35.83	37	18.9	41.75	19.28	25.35	22.59	11.4	14.87	15.94
Pontecagnano	PNC_6567	F	14.14	8.12	8.56	34.48	18.34	10.45	15.18	17.16	12.34	12.54	34.84	34.47			42.75	18.18	27.33	29.57		14.29	15.16
Pontecagnano	PNC_6379	F	17.31			36.77				16.24			36.1	33.99		16.01	43.26	20.36	25.35	27.21		15.96	16.57
Pontecagnano	PNC_6563	F		8.56	8.84											13.7	43.65	19.51	25.88	25.47		15.96	16.91
Pontecagnano	PNC_6542(A)	F	15.24	8.82	8.88	35.48	20.61	12.67	16.4	18.2						16.45	44	19.6	26.21			16.21	16.73
Pontecagnano	spor. Y	F	15.29			35.8	18.56	13.15	16.05	17.26	12.55	11.59	37.21	35.22		15.39	44.91	20.91	27.08	24.5	12.93	15.14
Pontecagnano	PNC_6329	F				35.74	19.79	10.5	14.76								45.8	17.88	30.14	25.85	10.45
Pontecagnano	PNC_6323	F		9.17			16.94	10.79	14.68	17.53	12.15	12.72	34.97	35.19		15.19				27.81	10.61	13.81	15.08
Pontecagnano	PNC_6548	F	14.4	9.57	8.94	32				17.63	12.82	13.76	36.98			12.81				27.71	12.45	14.45	15.1
Pontecagnano	PNC_6322	F						12.02	15.4				37.46								11.47	15.51	16.01
Pontecagnano	PNC_6326	F	15.3			33.77
Pontecagnano	PNC_6566	F	13.4			35.26	19.56	12.7							32.8	15.22				26.5
Pontecagnano	PNC_6543(B)	F				35.65												20.91
Pontecagnano	PNC_6358	F		9.12	10.5	37.77	19.75	12.54	15.75
Pontecagnano	PNC_6324	F		7.19	9.13	38.58			14.64							15.26				29.68
Pontecagnano	PNC_6328	F	14.59	9.59	8.14		17.39	11.24	14.09	16.9				34.67	34.79	13.21				26.72	13.76	15.91	15.15
Pontecagnano	PNC_6470	F		7.72	7.53									31.98	34.95	14.49
Pontecagnano	PNC_Z	F								15.56						15.5					11.31	15.49
Castenaso	CST_005	M				37.6				19.4			40.64
Castenaso	CST_001	M																	33.99	30.24
Chiavari	CVR_030	M														13.07				24.51		14.63	15.84
Chiavari	CVR_031C	M		8.6	8.07				15.75	18.65						14.37					11.76	19.46	21.92
Chiavari	CVR_060A	M	20.54	10.47	10.61			14.41												26.09	10.85	17.16	18.9
Chiavari	CVR_060C	M	16.43	10.74	9.39		19.34	15.61	18.68					40.26		19.76					16.2
Chiavari	CVR_060D	M		9.67	9.37		20.12	14.28	17.44												10.61	18.3	18.05
Chiavari	CVR_061B	M					21.48	10.92		18.5										26.64	14
Chiavari	CVR_062	M		10	8.94			12.23								12.34
Chiavari	CVR_077A	M						14.09	18.34	20.74
Chiavari	CVR_112A	M		8.85	9.05			12								14.7
Chiavari	CVR_121	M		8.75	9.25			12.32	15.24												13.45
Narce	NRC_002	M				41.68	20.96	15.33		22.02			44.69	40.28	36.82	17.11	48.31	21.82		31.94	15.79		17.5
Narce	NRC_010	M	16.75				21.07	15.76		19.38	14.43		44.86	35.56	33.59	18.72	52.24	21.62	31.08	31.26	15.78	17.79	16.69
Narce	NRC_005	M	16.6			41.32							46.67
Narde 1	NRD1_168	M		8.74	8.36					20											14.07
Narde 1	NRD1_190	M								21.85
Narde 1	NRD1_233	M	16.6								16.68	14.16				20.56
Narde 1	NRD1_358	M		9.45
Narde 1	NRD1_481	M	18.88							20.77						14.75					9.28
Narde 1	NRD1_511	M	18.96																			15.44
Narde 1	NRD1_544	M																				18.96	17.44
Narde 2	NRD2_095	M		10.64	9.08			12.65			16.26		36.07
Narde 2	NRD2_187	M						17.7			15.74		39.87			17.3
Narde 2	NRD2_022	M	16.4	10.03	9.4			11.56		20.02	15.17			36.04		16.42		13.22		28.06	13.12	16.73	16.63
Narde 2	NRD2_037	M	17.48	11.12	8.89			13.51		21.32						19.27						19.26	18.55
Narde 2	NRD2_053	M	16.68					13.63		15.81												15.07
Narde 2	NRD2_083	M													36.65	16.67
Narde 2	NRD2_099	M					21.55	16.82		20.6		14.66				15.94						17.5	18.07
Narde 2	NRD2_134	M		11.14	11.39
Narde 2	NRD2_154	M					20			20.04												15.63
Narde 2	NRD2_157	M						15.21	14.69		15.18					12.63				26.53		16.76
Narde 2	NRD2_180	M					18															16.7
Narde 2	NRD2_219	M		10.1	10.04
Pontecagnano	PNC_6569	M	16.93	9.6	7.68	37.7	21.57	15.2						38.15	35.13		46.14	19.47	28.38	27.77	15.61	17.2	18.1
Pontecagnano	PNC_6547	M		9.5	8.64		21.37	14.43		17.89							46.78	19.23	32.13	28.61	17.79
Pontecagnano	PNC_6241 (2)	M	17.68	9.61	8.8	41.31	19.61	13.44	16.45	18.19	13.89	13.85	40.72	38.15	35.27	17.59	48.38	18.11	31.75	27.06		17.88	17.78
Pontecagnano	PNC_6321	M		9.7	8.94				17.41	20.32	15.17					18.49	51.2	17.43	34.2	32.65		17.91	18.91
Pontecagnano	PNC_6545	M	15.3	9.18	8.08	39.26		11.57				14.76	39.52			15.6			29.3			16.48	18.83
Pontecagnano	PNC_6360	M				40.43	25.53	14.23	18.16	19.86			42.47	40.42	39.82	17.78			31.24	30.13		18.81	19.11
Pontecagnano	PNC_6372	M	17.46	12.62	9.63	41.27				20.4			45.48	42.47	43.28	19.07			30.66	35.11		18.87	18.14
Pontecagnano	PNC_6568	M	15.12	9.43	8.96	37.43	21.23	13.01		19.45								19.16		27.02
Pontecagnano	PNC_6499	M	17.97	10.44	9.14	45.69				19.69		15.89				16.24				31.54	15.46
Pontecagnano	PNC_6353	M						13.58	16.85
Pontecagnano	PNC_6412	M		10.3	8.47				17.21	19.75										28.12
Pontecagnano	PNC_6469	M		10.02	9.37					21.09		15.67							28.62	28.51		15.78
Pontecagnano	PNC_6498	M	15.83	10.39	8.12			12.81		19.57												15.67	18.7
Pontecagnano	PNC_6504	M		10.35	9.5
Pontecagnano	PNC_6524	M								19.64
Pontecagnano	PNC_6570	M		10.6	9.03				18.67	18.85						18.36					16.18	16.2
Two burials from Narde urnfiled were excluded from the table, as they had only one measurement whose RTEM was not valid.
