# Supplementary material for: Towards a new osteometric method for sexing ancient cremated human remains. Analysis of Late Bronze Age and Iron Age samples from Italy with gendered grave goods
Source: PLoS One. 2019 Jan 30;14(1):e0209423. doi: 10.1371/journal.pone.0209423 (PMC6353077; doi:10.1371/journal.pone.0209423)
Supplement: S1 Appendix — (R) [file pone.0209423.s002.R]

chakra<-function(mf,sf,nf,mm,sm,nm,tit='',varname='',plotta=T) {

## function to calculate the Chakraborty Majumber index of sexual dimorphism of metric traits
## Chakraborty, Ranajit, and Partha P. Majumder. "On Bennett's measure of sex dimorphism." 
## American journal of physical anthropology 59.3 (1982): 295-298.
## mf = female mean
## sf = female standard deviation
## nf = number of females
## mm = male mean
## sm = male standard deviation
## nm = number of males
## tit = title of the plot
## varname = name of the metric trait
## plotta = TRUE a plot of the normal distribution is generated, FALSE no plot
pnorminter<-function(x0,x1,m,s) {
  ### Function for calculating the normal probability between two x values
  if (x1<x0) {
       dummy<-x0
       x0<-x1
       x1<-dummy
       }
  a<-pnorm(x1,m,s)-pnorm(x0,m,s)
  return(a)    
}
## check the number of intersections = npoints 
    kk<-((mm-mf)/(sm*sf))^2-(2*((1/(sf*sf))-(1/(sm*sm)))*log(sm/sf))
    if (kk<=0) npoints<-2 else npoints<-1
## calculate x0, x1
    if (sf==sm) {
     x0<-(mf+mm)/2.0
     npoints<-1 
     x1<-NULL} else {
     a<-(1/(sf*sf))-(1/(sm*sm))
     b<-(mf/(sf*sf))-(mm/(sm*sm))
     c<-((mf*mf)/(sf*sf))-((mm*mm)/(sm*sm))-(2*log(sm/sf))
     x0<-(b+sqrt((b*b)-a*c))/a
     x1<-(b-sqrt((b*b)-a*c))/a
     if (npoints==1) x1<-NULL
     ## sort x
     if (npoints==2) if (x1<x0) {
       dummy<-x0
       x0<-x1
       x1<-dummy
       }
     }
## cD calculation
     D<-0
	 ## D contains the Chakraborty index
     if (npoints==2) { Pf<-pnorminter(x0,x1,mf,sf)
                       Pm<-pnorminter(x0,x1,mm,sm)
                       D<-Pf-Pm
     }
     else { Pf<- pnorm(x0,mf,sf)
            Pm<-pnorm(x0,mm,sm)
            D<-Pf-Pm }
     
    sD<-sqrt((Pf*(1-Pf)/(nf))+(Pm*(1-Pm)/(nm)))
	## sD= standard deviation of D
    rang<-c(min(mf,mm)-3*max(sm,sf), max(mm,mf)+3*max(sm,sf))
    x<-seq(rang[1],rang[2],length=1000)
    yf<-dnorm(x,mf,sf)
    ym<-dnorm(x,mm,sm)
    if(plotta==T){
    plot(c(x,x),c(ym,yf),type='n',main=paste(tit,'D=',format(abs(D),digits=3),'sd=',format(sD,digits=3)),xlab=varname,ylab='')
    lines(x,yf,col='red',lwd=2)
    lines(x,ym,col='blue',lwd=2)
    lines(c(x0,x0),c(0,dnorm(x0,mm,sm)))
    if (!is.null(x1)) lines(c(x1,x1),c(0,dnorm(x1,mm,sm)))
    }
    return(list(npoints=npoints,D=abs(D),x0=x0,x1=x1,sD=sD))
## return a list
## npoints= number of intersections
## D =  Chakraborty index of sexual dimorphism
## x0 = first intersection
## x1 = if present the second intersection, otherwise NULL
## sD = standard deviation of D

}
